# Supplementary material for: Surveillance of Tick-Borne Pathogens in Ticks from Humans in the Province of Verona, Italy (2018–2022): A Prospective Study
Source: Microorganisms. 2025 Apr 23;13(5):965. doi: 10.3390/microorganisms13050965 (PMC12114187; doi:10.3390/microorganisms13050965)
Supplement: Supplementary file 1 [file microorganisms-13-00965-s001.zip]

Archive with 1 entries (1 files):
- microorganisms-3540718-supplementary.pdf
